# Supplementary material for: Long-term pulse wave velocity outcomes with aerobic and resistance training in kidney transplant recipients – A pilot randomised controlled trial
Source: PLoS One. 2017 Feb 3;12(2):e0171063. doi: 10.1371/journal.pone.0171063 (PMC5291475; doi:10.1371/journal.pone.0171063)
Supplement: S1 Table — (XLSX) [file pone.0171063.s002.xlsx]

## Sheet: Sheet1
ID	group allocation	relative VO2peak baseline (ml/min/kg)	Relative VO2peak 9-month follow-up (ml/min/kg)	Relative VO2peak 9-month follow-up (ml/min/kg)	Absolute VO2peak Baseline (L/min)	Absolute VO2peak 12 weeks (L/min)	Absolute VO2peak 9-month follow-up (L/min)	Pulse wave velocity baseline (m/sec)	Pulse wave velocity 12 weeks (m/sec)	Pulse wave velocity 9-month follow-up (m/sec)
1	1	7	9	11	0.55	0.72	0.92	8.6	8	7.77
8	1	9	12	unable	0.61	0.89	0	8.6	6.8	8.43
11	1	8	13	15	0.89	1.49	1.59	8.1	6.4	5.9
14	1	18	20	25	1.12	1.26	1.56	9.4	8.8	7.75
15	1	20	20	23	1.69	1.71	1.96	8.3	8.9	10.06
17	1	6	7	7	0.45	0.62	0.55	6	5.5	5.3
27	1	10	9	9	0.78	0.82	0.85	10.8	9.8	7.33
22	1	14	11	11	1.39	1.22	1.37	11	10.2	12.43
28	1	11	11	unable	0.96	1.06	unable	10	9.7	unable
49	1	13	17	19	0.84	1.09	1.09	9.7	8.4	7.33
51	1	15	18	20	0.87	1.14	1.16	10.8	9	9
58	1	21	26	22	1.85	2.29	1.85	8.3	9.5	9.43
59	1	20	21	Drop out	1.26	1.36	unable	8.8	9.7	7.8
7	2	15	16	13	1.02	1.06	0.91	10.1	10.1	12
19	2	17	19	20	1.02	1.17	1.16	6.5	8.3	7.57
34	2	10	7	13	0.56	0.37	0.72	8.6	8	8.5
41	2	13	15	13	0.66	0.85	0.83	8.3	10.1	10.67
42	2	15	15	18	0.77	0.83	0.98	6.2	9	8
45	2	12	12	12	1.04	1.01	0.94	6.2	9	9.46
46	2	18	18	19	1.18	1.15	1.25	6.5	6.9	6.23
48	2	24	21	24	1.38	1.2	1.41	6.7	6.4	6.3
56	2	10	14	12	0.6	0.86	0.71	9.4	8.5	8.6
4	2	8	11	9	0.75	1.02	0.8	11	10.2	8.76
6	2	8	9	9	0.68	0.75	0.73	8.8	11.5	10.76
5	2	28	27	25	2.06	1.98	1.85	12.4	14.4	9.57
9	2	20	19	20	1.67	1.63	1.68	6.5	9.1	9.54
16	2	17	16	18	1.36	1.29	1.6	10	9.7	9.9
18	2	12	14	13	0.64	0.71	0.68	8.3	8.9	9.46
25	2	10	11	10	0.97	1.12	1.03	10	10.9	10.63
31	2	25	27	25	2.25	2.47	2.37	7.5	9.1	7.33
35	2	9	15	14	0.81	1.36	1.33	10.8	9	10.5
36	2	15	20	19	1.15	1.5	1.32	7.6	9.2	6.3
53	2	11	13	11	0.54	0.63	0.51	6.9	7.6	8.63
2	3	7	7	7	0.49	0.5	0.57	7.8	6.8	6.27
3	3	14	15	15	0.94	1.08	1.08	8.4	7.2	7.8
13	3	12	12	14	0.98	1	1.24	12.4	11.4	8.77
20	3	15	13	drop out	1.09	0.97	drop out	9.5	8	drop out
23	3	14	18	18	0.95	1.29	1.29	10.2	8.3	9.17
30	3	14	15	drop out	1.05	1.14	drop out	7.2	5.8	drop out
33	3	7	9	drop out	0.61	drop out	drop out	8.2	7.2	drop out
38	3	11	11	12	0.84	0.85	0.94	9.1	8.8	8.33
40	3	15	20	18	1.44	1.88	1.66	12.5	10	10
47	3	10	14		0.59	0.85	unable	8.3	6.8	6.1
54	3	8	11		0.68	0.97	unable	6.4	7	8.63
43	3	7	7	9	0.51	0.57	0.7	8.9	7.6	7.6
52	3	11	14	14	1.03	1.36	0.97	8.3	8.6	7.83
